# Supplementary material for: Comprehensive analysis of senescence-associated genes in sepsis based on bulk and single-cell sequencing data
Source: Front Mol Biosci. 2024 Jan 8;10:1322221. doi: 10.3389/fmolb.2023.1322221 (PMC10801732; doi:10.3389/fmolb.2023.1322221)
Supplement: Supplementary file 3 [file Table1.xlsx]

## Sheet: Sheet1
ID	age	gender	state	time
GSM1373914	43	FEMALE	High	0
GSM1373915	43	FEMALE	High	24
GSM1373916	43	FEMALE	High	48
GSM1373917	34	FEMALE	Low	0
GSM1373918	34	FEMALE	Low	24
GSM1373919	34	FEMALE	Low	48
GSM1373920	69	MALE	Low	0
GSM1373921	69	MALE	Low	24
GSM1373922	69	MALE	Low	48
GSM1373923	41	MALE	Low	0
GSM1373924	41	MALE	Low	24
GSM1373925	41	MALE	Low	48
GSM1373926	79	MALE	High	0
GSM1373927	79	MALE	High	24
GSM1373928	79	MALE	High	48
GSM1373929	29	MALE	Low	0
GSM1373930	29	MALE	Low	24
GSM1373931	29	MALE	Low	48
GSM1373932	76	FEMALE	Low	0
GSM1373933	76	FEMALE	Low	24
GSM1373934	76	FEMALE	Low	48
GSM1373935	84	FEMALE	High	0
GSM1373936	84	FEMALE	High	24
GSM1373937	84	FEMALE	High	48
GSM1373938	58	FEMALE	Low	0
GSM1373939	58	FEMALE	Low	24
GSM1373940	58	FEMALE	Low	48
GSM1373941	83	FEMALE	High	0
GSM1373942	83	FEMALE	High	24
GSM1373943	83	FEMALE	High	48
GSM1373944	79	MALE	High	0
GSM1373945	79	MALE	High	24
GSM1373946	79	MALE	High	48
GSM1373947	59	MALE	Low	0
GSM1373948	59	MALE	Low	24
GSM1373949	59	MALE	Low	48
GSM1373950	76	MALE	High	0
GSM1373951	76	MALE	High	24
GSM1373952	76	MALE	High	48
GSM1373953	56	MALE	High	0
GSM1373954	56	MALE	High	24
GSM1373955	56	MALE	High	48
GSM1373956	56	MALE	Low	0
GSM1373957	56	MALE	Low	24
GSM1373958	56	MALE	Low	48
GSM1373959	64	MALE	High	0
GSM1373960	64	MALE	High	24
GSM1373961	64	MALE	High	48
GSM1373962	68	MALE	Low	0
GSM1373963	68	MALE	Low	24
GSM1373964	68	MALE	Low	48
GSM1373965	46	MALE	High	0
GSM1373966	46	MALE	High	24
GSM1373967	76	MALE	High	0
GSM1373968	76	MALE	High	24
GSM1373969	76	MALE	High	48
GSM1373970	81	MALE	Low	0
GSM1373971	81	MALE	Low	24
GSM1373972	81	MALE	Low	48
GSM1373973	49	MALE	Low	0
GSM1373974	49	MALE	Low	24
GSM1373975	49	MALE	Low	48
GSM1373976	71	MALE	Low	0
GSM1373977	71	MALE	Low	24
GSM1373978	71	MALE	Low	48
GSM1373979	84	MALE	High	0
GSM1373980	84	MALE	High	24
GSM1373981	60	MALE	Low	0
GSM1373982	60	MALE	Low	24
GSM1373983	60	MALE	Low	48
GSM1373984	59	FEMALE	High	0
GSM1373985	59	FEMALE	High	24
GSM1373986	59	FEMALE	High	48
GSM1373987	58	MALE	High	0
GSM1373988	58	MALE	High	24
GSM1373989	58	MALE	High	48
GSM1373990	45	FEMALE	Low	0
GSM1373991	45	FEMALE	Low	24
GSM1373992	45	FEMALE	Low	48
GSM1373993	73	FEMALE	High	0
GSM1373994	73	FEMALE	High	24
GSM1373995	73	FEMALE	High	48
GSM1373996	20	FEMALE	NA	NA
GSM1373997	29	FEMALE	NA	NA
GSM1373998	52	MALE	NA	NA
GSM1373999	47	FEMALE	NA	NA
GSM1374000	40	FEMALE	NA	NA
GSM1374001	28	MALE	NA	NA
GSM1374002	37	MALE	NA	NA
GSM1374003	50	MALE	NA	NA
GSM1374004	41	FEMALE	NA	NA
GSM1374005	19	MALE	NA	NA
GSM1374006	48	FEMALE	NA	NA
GSM1374007	37	FEMALE	NA	NA
GSM1374008	52	FEMALE	NA	NA
GSM1374009	49	FEMALE	NA	NA
GSM1374010	56	FEMALE	NA	NA
GSM1374011	49	FEMALE	NA	NA
GSM1374012	59	FEMALE	NA	NA
GSM1374013	55	FEMALE	NA	NA
GSM1374014	40	FEMALE	NA	NA
GSM1374015	46	FEMALE	NA	NA
GSM1374016	58	FEMALE	NA	NA
GSM1374017	52	FEMALE	NA	NA
GSM1374018	56	FEMALE	NA	NA
GSM1374019	50	FEMALE	NA	NA
GSM1374020	42	FEMALE	NA	NA
